# Supplementary material for: Long non-coding RNA PVT1 predicts poor prognosis and induces radioresistance by regulating DNA repair and cell apoptosis in nasopharyngeal carcinoma
Source: Cell Death Dis. 2018 Feb 14;9(2):235. doi: 10.1038/s41419-018-0265-y (PMC5833381; doi:10.1038/s41419-018-0265-y)
Supplement: Supplementary file 1 — Supplemental Table S1 [file 41419_2018_265_MOESM1_ESM.xls]

## Sheet: Sheet1
Supplemental Table S1. Clinicopathological data on 94 paraffin-embedded NPC biopsies and PVT1 expression level of these samples measured by in situ hybridization
Patient No.	Gender (M=Male F=Female)	Date of Birthday	Date of Diagnosis	Age at Diagnosis	Smoking (1=Yes, 2=NO, NA=Not availiable)	T stage	N stage	M stage	Clinic stages	WHO histological diagnosis	PVTLow expression level	Relapse-free survival (RFS) status (0=No relapse, 1=relapse)	RFS time (Months)	Over-all survival (OS) status (0=alive, 1=death)	OS time (Months)	Relapse position
Pat 001	M	1950-07-07	2004-12-13	54	NA	2	1	0	II	WHOII	Low	1	65	0	73	Metastasis
Pat 002	F	1969-08-02	2004-10-04	35	2	3	1	0	III	WHOII	Low	0	75	0	75
Pat 003	M	1973-01-17	2002-03-21	29	NA	2	2	0	III	WHOII	Low	1	84	0	105	Metastasis
Pat 004	M	1954-04-29	2004-09-02	50	NA	3	1	0	III	WHOII	Low	1	15	1	66	In situ relapse
Pat 005	F	1955-08-06	2005-03-29	50	2	4	1	0	IVa	WHOII	Low	1	34	0	69	In situ relapse
Pat 006	M	1962-11-11	2005-01-17	42	NA	2	2	0	III	WHOII	Low	0	71	0	71
Pat 007	M	1966-03-27	2005-04-18	39	2	1	2	0	III	WHOII	Low	1	12	1	38	Metastasis
Pat 008	M	1962-01-21	2004-05-06	42	NA	2	2	0	III	WHOII	Low	1	68	0	80	In situ relapse
Pat 009	M	1980-10-14	2005-02-24	24	1	4	0	0	IVa	WHOII	Low	0	70	0	70
Pat 010	M	1962-12-11	2002-09-05	40	NA	3	0	0	III	WHOII	Low	1	21	1	68	In situ relapse
Pat 011	F	1948-07-20	2002-07-08	54	2	3	1	0	III	WHOII	Low	1	36	1	75	Metastasis
Pat 012	M	1963-08-14	2004-02-16	41	NA	2	2	0	III	WHOII	Low	0	83	0	83
Pat 013	M	1958-07-21	2002-07-08	44	2	2	0	0	II	WHOII	Low	1	17	0	102	Metastasis
Pat 014	M	1936-10-05	2004-07-24	68	2	1	1	0	II	WHOII	Low	0	77	0	77
Pat 015	M	1942-12-13	2004-03-19	61	NA	3	2	0	III	WHOII	Low	0	81	0	81
Pat 016	M	1956-06-24	2002-03-05	46	2	2	1	0	II	WHOII	Low	1	41	0	106	In situ relapse
Pat 017	F	1963-03-12	2004-12-16	42	2	2	1	0	II	WHOII	Low	1	41	0	73	In situ relapse
Pat 018	F	1960-04-04	2002-07-17	42	2	4	2	0	IVa	WHOII	Low	1	41	0	102	Metastasis
Pat 019	M	1951-09-12	2003-10-13	52	2	2	2	0	III	WHOII	Low	1	59	0	59	Metastasis
Pat 020	M	1966-05-16	2002-10-21	36	2	2	1	0	II	WHOII	Low	1	65	0	98	In situ relapse
Pat 021	M	1961-10-12	2001-07-30	40	2	2	1	0	II	WHOII	Low	1	105	0	113	In situ relapse
Pat 022	M	1970-11-20	2001-09-18	31	2	2	2	0	III	WHOII	Low	1	107	0	111	In situ relapse
Pat 023	M	1963-08-20	2002-09-03	39	2	2	3	0	IVa	WHOII	Low	0	124	0	124
Pat 024	M	1950-11-16	2003-09-15	53	NA	2	1	0	II	WHOII	Low	1	11	1	71	In situ relapse
Pat 025	M	1959-08-20	2003-03-05	44	NA	3	1	0	III	WHOII	Low	1	23	1	42	Metastasis
Pat 026	F	1968-01-04	2002-05-06	34	2	3	1	0	III	WHOII	Low	1	31	1	48	Metastasis
Pat 027	M	1951-12-18	2005-04-07	53	NA	2	2	0	III	WHOII	Low	1	36	0	69	Metastasis
Pat 028	M	1950-06-02	2004-10-25	54	NA	2	1	0	II	WHOII	Low	0	74	0	74
Pat 029	M	1957-12-18	2005-05-30	47	NA	2	3	0	IVa	WHOII	Low	1	12	1	48	Metastasis
Pat 030	M	1974-03-08	2005-08-05	31	NA	2	2	0	III	WHOII	Low	1	34	1	50	Metastasis
Pat 031	M	1964-09-28	2003-10-20	39	NA	2	2	0	III	WHOII	Low	1	78	0	87	Metastasis
Pat 032	M	1949-01-13	2003-02-11	54	NA	2	1	0	II	WHOII	Low	1	10	1	17	Metastasis
Pat 033	M	1955-12-07	2003-06-09	48	NA	2	3	0	IVa	WHOII	Low	1	2	1	9	Metastasis
Pat 034	F	1960-12-20	2005-01-17	44	2	2	2	0	III	WHOII	Low	0	71	0	71
Pat 035	M	1960-08-14	2003-10-10	43	NA	1	0	0	I	WHOII	High	1	13	0	87	In situ relapse
Pat 036	M	1975-03-25	2003-12-22	29	NA	2	3	0	IVa	WHOII	High	1	17	1	70	Metastasis
Pat 037	M	1967-12-14	2002-08-05	35	2	3	2	0	III	WHOII	High	1	31	0	101	In situ relapse
Pat 038	F	1950-06-18	2002-11-18	52	2	2	2	0	III	WHOII	High	1	50	1	71	Metastasis
Pat 039	M	1948-04-26	2003-01-20	55	NA	3	1	0	III	WHOII	High	1	10	1	31	Metastasis
Pat 040	M	1960-09-08	2005-10-31	45	2	NA	NA	NA	NA	WHOII	High	1	34	1	34	In situ relapse
Pat 041	M	1946-01-19	2004-12-27	59	2	2	1	0	II	WHOII	High	1	39	1	60	In situ relapse
Pat 042	M	1962-12-10	2002-04-22	39	NA	2	3	0	IVa	WHOII	High	1	43	1	71	In situ relapse
Pat 043	M	1953-12-17	2004-10-12	51	2	4	0	0	IVa	WHOII	High	0	75	0	75
Pat 044	M	1945-11-20	2004-01-13	58	NA	2	2	0	III	WHOII	High	1	6	1	21	Metastasis
Pat 045	M	1959-11-10	2003-05-22	44	2	NA	NA	NA	IVb	WHOII	High	1	24	1	31	Metastasis
Pat 046	M	1957-12-29	2004-04-10	46	1	2	2	0	III	WHOII	High	1	34	0	81	In situ relapse
Pat 047	M	1940-08-03	2002-12-13	62	NA	1	3	1	IVb	WHOII	High	1	7	1	12	Metastasis
Pat 048	M	1982-12-16	2005-06-18	23	2	3	2	0	III	WHOII	High	1	13	1	37	Metastasis
Pat 049	M	1950-06-25	2003-09-05	53	2	2	2	0	III	WHOII	High	1	23	1	35	Metastasis
Pat 050	M	1971-06-16	2003-09-28	32	NA	2	2	0	III	WHOII	High	1	24	1	39	Metastasis
Pat 051	F	1966-02-02	2002-07-04	36	2	2	2	0	III	WHOII	High	1	52	0	102	Metastasis
Pat 052	M	1941-10-01	2005-01-06	63	NA	3	1	0	III	WHOII	High	0	72	0	72
Pat 053	M	1948-05-23	2005-10-17	57	NA	3	2	0	III	WHOII	High	1	23	0	63	Metastasis
Pat 054	M	1955-07-09	2005-05-09	50	NA	2	0	0	II	WHOII	High	1	29	1	52	Metastasis
Pat 055	F	1954-09-04	2004-12-28	50	2	3	2	0	III	WHOII	High	1	37	0	72	In situ relapse
Pat 056	M	1945-12-29	2004-05-17	58	NA	3	0	0	III	WHOII	High	1	57	1	71	Metastasis
Pat 057	M	1956-07-27	2004-07-22	48	NA	2	2	0	III	WHOII	High	0	77	0	77
Pat 058	M	1952-06-21	2003-12-06	51	2	1	3	0	IVa	WHOII	High	1	24	1	29	Metastasis
Pat 059	M	1970-07-21	2005-06-01	35	NA	2	1	0	II	WHOII	High	1	1	1	45	Metastasis
Pat 060	M	1937-07-11	2005-06-29	68	2	2	1	0	III	WHOII	High	1	17	1	52	Metastasis
Pat 061	M	1946-11-28	2002-09-10	56	NA	2	3	0	IVa	WHOII	High	1	20	1	57	Metastasis
Pat 062	M	1963-03-15	2005-03-21	42	2	1	0	0	I	WHOII	High	0	69	0	69
Pat 063	M	1964-03-03	2005-09-22	42	2	2	3	0	IVa	WHOII	High	0	63	0	63
Pat 064	M	1963-02-04	2005-08-22	43	NA	NA	NA	NA	NA	WHOII	High	0	64	0	64
Pat 065	F	1962-09-04	2005-05-08	43	2	3	2	0	III	WHOII	High	1	12	0	68	In situ relapse
Pat 066	M	1962-07-08	2005-03-25	43	2	4	1	0	IVa	WHOII	High	1	22	1	51	Metastasis
Pat 067	M	1966-05-13	2002-12-05	37	2	2	2	0	III	WHOII	High	1	25	1	55	Metastasis
Pat 068	M	1965-10-19	2002-11-14	37	2	1	1	0	II	WHOII	High	1	28	1	47	Metastasis
Pat 069	M	1963-09-17	2002-06-13	39	NA	1	1	0	II	WHOII	High	1	31	1	36	Metastasis
Pat 070	M	1953-12-08	2005-08-22	52	NA	2	1	0	II	WHOII	High	0	64	0	64
Pat 071	M	1949-08-25	2005-03-21	56	NA	1	2	0	III	WHOII	High	0	69	0	69
Pat 072	M	1976-09-03	2003-09-19	27	NA	3	2	0	III	WHOII	High	1	2	1	10	Metastasis
Pat 073	M	1955-05-04	2004-10-18	49	NA	2	3	0	III	WHOII	High	1	3	1	21	Metastasis
Pat 074	M	1952-05-27	2005-04-12	53	2	1	2	0	III	WHOII	High	1	3	1	37	Metastasis
Pat 075	M	1943-08-19	2003-09-12	60	NA	1	1	0	II	WHOII	High	1	9	1	21	In situ relapse
Pat 076	M	1945-07-14	2005-04-20	60	NA	2	2	0	III	WHOII	High	1	9	1	17	Metastasis
Pat 077	M	1954-03-25	2003-02-14	49	NA	NA	NA	NA	NA	WHOII	High	1	12	1	19	Metastasis
Pat 078	F	1956-02-23	2005-05-16	49	2	2	2	0	III	WHOII	High	1	19	1	31	Metastasis
Pat 079	F	1967-01-15	2005-03-18	38	2	2	1	0	II	WHOII	High	1	24	1	43	Metastasis
Pat 080	M	1937-11-15	2002-07-03	65	NA	4	1	0	IVa	WHOII	High	1	31	1	34	Metastasis
Pat 081	F	1966-04-01	2004-06-23	38	2	2	2	0	III	WHOII	High	0	78	0	78
Pat 082	M	1950-11-20	2002-06-21	52	NA	3	2	0	III	WHOII	High	1	11	0	102	In situ relapse
Pat 083	M	1957-09-15	2002-10-29	45	2	3	1	0	III	WHOII	High	1	18	1	68	In situ relapse
Pat 084	F	1963-04-04	2003-10-06	41	2	NA	NA	NA	NA	WHOII	High	1	32	1	70	In situ relapse
Pat 085	F	1962-12-05	2004-04-09	41	2	2	1	0	II	WHOII	High	1	36	0	81	In situ relapse
Pat 086	M	1937-12-29	2003-10-27	66	NA	2	2	0	III	WHOII	High	1	40	1	80	In situ relapse
Pat 087	M	1953-09-25	2002-04-25	49	NA	3	2	0	III	WHOII	High	1	42	1	75	In situ relapse
Pat 088	M	1974-05-08	2002-07-25	28	2	4	2	0	IVa	WHOII	High	1	46	1	87	Metastasis
Pat 089	M	1961-04-05	2003-03-07	42	NA	1	2	0	III	WHOII	High	1	10	0	94	Metastasis
Pat 090	M	1966-12-14	2005-08-30	39	1	2	2	0	III	WHOII	High	1	30	1	56	Metastasis
Pat 091	M	1967-04-05	2002-11-12	36	NA	3	1	0	II	WHOII	High	1	1	1	8	Metastasis
Pat 092	M	1963-08-11	2004-03-01	41	NA	2	2	0	III	WHOII	High	1	19	1	24	Metastasis
Pat 093	M	1963-01-19	2002-07-24	40	NA	3	1	0	III	WHOII	High	1	23	1	30	Metastasis
Pat 094	M	1946-11-17	2005-07-12	59	NA	2	2	0	III	WHOII	High	1	41	1	41	Metastasis
